# Supplementary material for: Insecticidal Activity of Allium sativum Essential Oil-Based Nanoemulsion against Spodoptera littoralis
Source: Insects. 2024 Jun 26;15(7):476. doi: 10.3390/insects15070476 (PMC11277290; doi:10.3390/insects15070476)
Supplement: Supplementary file 1 [file insects-15-00476-s001.zip]

Archive with 1 entries (1 files):
- insects-3067773-supplementary.xlsx
