# Supplementary material for: Insecticidal Activity of Allium sativum Essential Oil-Based Nanoemulsion against Spodoptera littoralis
Source: Insects. 2024 Jun 26;15(7):476. doi: 10.3390/insects15070476 (PMC11277290; doi:10.3390/insects15070476)
Supplement: Supplementary file 1 [file insects-15-00476-s001.zip › insects-3067773-supplementary.xlsx]

## Sheet: Mortality S. littoralis
TRT	TIME	MORT.
0	24	0
0	24	0
0	24	0
0	24	0
0	24	0
0	24	0
3	24	4
3	24	5
3	24	4
3	24	5
3	24	5
3	24	5
2.5	24	5
2.5	24	3
2.5	24	4
2.5	24	5
2.5	24	4
2.5	24	5
2	24	4
2	24	3
2	24	2
2	24	4
2	24	2
2	24	4
1.5	24	1
1.5	24	2
1.5	24	0
1.5	24	4
1.5	24	1
1.5	24	1
1	24	2
1	24	0
1	24	0
1	24	1
1	24	0
1	24	1
0.75	24	0
0.75	24	0
0.75	24	0
0.75	24	0
0.75	24	0
0.75	24	0
0.5	24	0
0.5	24	0
0.5	24	0
0.5	24	0
0.5	24	0
0.5	24	0
0.25	24	0
0.25	24	0
0.25	24	0
0.25	24	0
0.25	24	0
0.25	24	0
POSITIVE C	24	5
POSITIVE C	24	5
POSITIVE C	24	5
POSITIVE C	24	5
POSITIVE C	24	5
POSITIVE C	24	5
0	48	0
0	48	0
0	48	0
0	48	0
0	48	0
0	48	0
3	48	5
3	48	5
3	48	5
3	48	5
3	48	5
3	48	5
2.5	48	5
2.5	48	3
2.5	48	5
2.5	48	5
2.5	48	5
2.5	48	5
2	48	4
2	48	4
2	48	2
2	48	4
2	48	2
2	48	5
1.5	48	3
1.5	48	2
1.5	48	0
1.5	48	5
1.5	48	2
1.5	48	1
1	48	2
1	48	0
1	48	0
1	48	1
1	48	0
1	48	1
0.75	48	0
0.75	48	0
0.75	48	0
0.75	48	0
0.75	48	0
0.75	48	0
0.5	48	0
0.5	48	0
0.5	48	0
0.5	48	0
0.5	48	0
0.5	48	0
0.25	48	0
0.25	48	0
0.25	48	0
0.25	48	0
0.25	48	0
0.25	48	0
POSITIVE C	48	5
POSITIVE C	48	5
POSITIVE C	48	5
POSITIVE C	48	5
POSITIVE C	48	5
POSITIVE C	48	5
0	72	0
0	72	0
0	72	0
0	72	0
0	72	0
0	72	0
3	72	5
3	72	5
3	72	5
3	72	5
3	72	5
3	72	5
2.5	72	5
2.5	72	3
2.5	72	5
2.5	72	5
2.5	72	5
2.5	72	5
2	72	4
2	72	4
2	72	2
2	72	4
2	72	2
2	72	5
1.5	72	3
1.5	72	2
1.5	72	0
1.5	72	5
1.5	72	2
1.5	72	1
1	72	2
1	72	0
1	72	0
1	72	1
1	72	0
1	72	1
0.75	72	0
0.75	72	0
0.75	72	0
0.75	72	0
0.75	72	0
0.75	72	0
0.5	72	0
0.5	72	0
0.5	72	0
0.5	72	0
0.5	72	0
0.5	72	0
0.25	72	0
0.25	72	0
0.25	72	0
0.25	72	0
0.25	72	0
0.25	72	0
POSITIVE C	72	5
POSITIVE C	72	5
POSITIVE C	72	5
POSITIVE C	72	5
POSITIVE C	72	5
POSITIVE C	72	5

## Sheet: Antifeedant S. littoralis
TRT	Consumed leaf area (%)
0	50.19
0	53.07
0	48.2
3	0
3	0
3	0
2.5	3.81
2.5	4.57
2.5	1.94
2	7.17
2	7.71
2	7.28
1.5	15.15
1.5	16.62
1.5	13.28
1	20.72
1	22.83
1	19.17
0.75	25.44
0.75	27.74
0.75	26.07
0.5	30.02
0.5	32.1
0.5	28.04

## Sheet: Phytotoxicity Plant Development
TRT	Day	Plant ID	Plant_height	leaves_nr	damage leaves_nr	PI	buds_nr	flowers_nr	fruits_nr	SPAD
0	0	A16	14.5	10.5	0	0	0	0	0	56.65
0	0	B13	16.25	9.5	0	0	0	0	0	52.1
0	0	B15	16.25	10.5	0	0	0	0	0	55.5
0	0	C16	17.5	10.5	0	0	0	0	0	62.6
0	0	D14	16.25	10	0	0	0	0	0	59.8
0	0	D18	15.75	8	0	0	0	0	0	54.65
3	0	A13	15.5	9	0	0	0	0	0	55.45
3	0	A18	14.25	10	0	0	0	0	0	58.35
3	0	B16	16.75	10.5	0	0	0	0	0	57.55
3	0	C15	17	9	0	0	0	0	0	59.05
3	0	C17	17.5	9.5	0	0	0	0	0	61.05
3	0	D16	16.75	8	0	0	0	0	0	58.9
2.5	0	A14	14.825	10.5	0	0	0	0	0	54.75
2.5	0	A17	13.75	7	0	0	0	0	0	48.65
2.5	0	B18	18	9.5	0	0	0	0	0	61.25
2.5	0	C14	17.5	11	0	0	0	0	0	60.9
2.5	0	D13	16	9	0	0	0	0	0	60.35
2.5	0	D17	18.5	8.5	0	0	0	0	0	55.2
2	0	A15	14.5	9.5	0	0	0	0	0	54.6
2	0	B14	15.5	9	0	0	0	0	0	58.25
2	0	B17	17.75	10.5	0	0	0	0	0	63
2	0	C13	17.5	9	0	0	0	0	0	63.7
2	0	C18	16.5	9	0	0	0	0	0	62.25
2	0	D15	16.5	10	0	0	0	0	0	57.6
0	3	A16	16.25	12.5	0	0	0	0	0	54.95
0	3	B13	17	13	0	0	0	0	0	59.6
0	3	B15	17.75	14	0	0	0	0	0	58.15
0	3	C16	18	14.5	0	0	0	0	0	57.2
0	3	D14	16.75	13	0	0	0	0	0	60.5
0	3	D18	16.5	11.5	0	0	0	0	0	55.85
3	3	A13	16	13.5	0	0	0	0	0	51.35
3	3	A18	15.25	10	0	0	0	0	0	59.25
3	3	B16	17.75	13	0	0	0	0	0	55.8
3	3	C15	17	12.5	0	0	0	0	0	56.15
3	3	C17	17.25	12	0	0	0	0	0	60.9
3	3	D16	17.75	10.5	0	0	0	0	0	54.55
2.5	3	A14	16.25	14.5	0	0	0	0	0	53.95
2.5	3	A17	15	10	0	0	0	0	0	49.5
2.5	3	B18	18.75	11.5	0	0	0	0	0	56.45
2.5	3	C14	17.25	12	0	0	0	0	0	62.25
2.5	3	D13	16	12	0	0	0	0	0	59.3
2.5	3	D17	19	12.5	0	0	0	0	0	57.2
2	3	A15	16	12.5	0	0	0	0	0	54.6
2	3	B14	16.5	12.5	0	0	0	0	0	58.7
2	3	B17	18.25	12.5	0	0	0	0	0	53.8
2	3	C13	18	12	0	0	0	0	0	58.5
2	3	C18	17.25	12	0	0	0	0	0	58.3
2	3	D15	17.25	12.5	0	0	0	0	0	59.3
0	7	A16	17.75	15.5	0	0	0	0	0	55.5
0	7	B13	19	15	0	0	0	0	0	57.35
0	7	B15	19.5	14	0	0	0	0	0	57.3
0	7	C16	20.25	18	0	0	0	0	0	56.5
0	7	D14	19	14.5	0	0	0	0	0	58.4
0	7	D18	18.5	12	0	0	0	0	0	55.2
3	7	A13	16.75	15.5	3.5	0.1	0	0	0	52.25
3	7	A18	16	12.5	3.5	0.1	0	0	0	56.6
3	7	B16	19	14.5	4	0.125	0	0	0	54.15
3	7	C15	19	14.5	3	0.05	0	0	0	56.5
3	7	C17	18.5	15.5	3	0.075	0	0	0	58.35
3	7	D16	18.5	11	4.5	0.1	0	0	0	55.3
2.5	7	A14	17.75	18.5	3.5	0.1	0	0	0	52.5
2.5	7	A17	15.5	12.5	3.5	0.15	0	0	0	49.95
2.5	7	B18	19.75	12	2.5	0.075	0	0	0	58.75
2.5	7	C14	19	17.5	2.5	0.05	0	0	0	59.6
2.5	7	D13	17.5	14	3.5	0.1	0	0	0	55.3
2.5	7	D17	20	12.5	2.5	0.075	0	0	0	55.05
2	7	A15	17	14	2	0.05	0	0	0	53.25
2	7	B14	17.75	15.5	1.5	0.075	0	0	0	55.4
2	7	B17	19.5	16.5	5	0.1	0	0	0	56.65
2	7	C13	19	12	2	0.1	0	0	0	57.5
2	7	C18	19	13	2.5	0.125	0	0	0	63.55
2	7	D15	19.5	14	6.5	0.075	0	0	0	58.15
0	14	A16	20.25	17	0	0	0	0	0	53.95
0	14	B13	20.75	19	0	0	0	0	0	55.15
0	14	B15	21.75	19	0	0	0	0	0	53.7
0	14	C16	22.75	21.5	0	0	0	0	0	53.65
0	14	D14	21.25	17.5	0	0	0	0	0	53.9
0	14	D18	20	16	0	0	0	0	0	54.6
3	14	A13	17.75	16.5	4	0.1	0	0	0	57.55
3	14	A18	16.75	12.5	3.5	0.15	0	0	0	57.2
3	14	B16	20	16	4	0.125	0	0	0	57.85
3	14	C15	20.25	17.5	3	0.075	0	0	0	57.25
3	14	C17	20	17.5	3.5	0.075	0	0	0	54.6
3	14	D16	19	13	5	0.1	0	0	0	52.7
2.5	14	A14	19.25	20.5	3.5	0.1	0	0	0	53.15
2.5	14	A17	17.25	13	4.5	0.15	0	0	0	52.3
2.5	14	B18	22	15	2.5	0.1	0	0	0	54.55
2.5	14	C14	21.5	20	2.5	0.075	0	0	0	57.55
2.5	14	D13	18.5	17	3.5	0.1	0	0	0	52.6
2.5	14	D17	21.5	15	3.5	0.075	0	0	0	54.3
2	14	A15	19	16.5	2	0.05	0	0	0	56
2	14	B14	19.25	16.5	2	0.075	0	0	0	56.15
2	14	B17	20.75	17	5	0.125	0	0	0	50.75
2	14	C13	20.75	15	3	0.1	0	0	0	54.15
2	14	C18	20.25	14.5	3	0.125	0	0	0	55.5
2	14	D15	21	18	6.5	0.075	0	0	0	54.7
0	21	A16	21.75	22.5	0	0	7.5	0	0	50.5
0	21	B13	22.5	26.5	0	0	8.5	0.5	0	51.9
0	21	B15	23.75	25.5	0	0	9.5	1	0	52.6
0	21	C16	24.5	26.5	0	0	11	0.5	0	51.15
0	21	D14	23.75	23.5	0	0	11	0	0	50.6
0	21	D18	21	17.5	0	0	8	0	0	48.5
3	21	A13	19.5	25	4	0.1	5.5	0	0	51.5
3	21	A18	18.5	16	4.5	0.2	5	0	0	53.65
3	21	B16	22	20	4.5	0.125	5	0	0	52
3	21	C15	22.5	23	3	0.075	7	0	0	52.15
3	21	C17	21	20	3.5	0.15	5	0	0	54.45
3	21	D16	18.75	15.5	5.5	0.15	4.5	0	0	47.25
2.5	21	A14	21.5	27	4	0.1	8.5	0	0	50.65
2.5	21	A17	18.5	18.5	5.5	0.15	7.5	0	0	55.8
2.5	21	B18	24	20.5	2.5	0.1	8.5	0	0	51.8
2.5	21	C14	24	25.5	3	0.075	7	0	0	52
2.5	21	D13	19.75	21	3.5	0.125	8	0	0	52.6
2.5	21	D17	22	24	3.5	0.075	9	0	0	51.15
2	21	A15	20.5	23.5	3	0.05	10	0	0	50.95
2	21	B14	21.25	23	2	0.075	7	0	0	51.5
2	21	B17	22.5	24	5	0.125	7.5	0	0	50
2	21	C13	22.25	26	3	0.1	6	0.5	0	50.6
2	21	C18	21.5	21	3	0.125	7.5	0	0	52.45
2	21	D15	22.5	22.5	6.5	0.075	7.5	0.5	0	51.95
0	31	A16	24.25	27	0	0	7.5	1.5	0	47
0	31	B13	24	34.5	0	0	11.5	1	0.5	49
0	31	B15	27	31	0	0	7.5	2.5	1.5	49.25
0	31	C16	27.25	34	0	0	9.5	1	1.5	49
0	31	D14	26	32.5	0	0	10	2	0	49.25
0	31	D18	23.5	25.5	0	0	7.5	1.5	0	49
3	31	A13	22	32	4	0.1	8	1	0	48.25
3	31	A18	20.25	21	4.5	0.2	5.5	0.5	0	50
3	31	B16	24	29	4.5	0.125	8	0	0	51.5
3	31	C15	24.25	31	3	0.075	9.5	1	0	48.75
3	31	C17	22.75	30	3.5	0.15	7.5	0.5	0	49.55
3	31	D16	20	22	5.5	0.15	6.5	0	0	48.1
2.5	31	A14	24.5	33.5	4	0.1	11	0.5	0	46.5
2.5	31	A17	20	26	6	0.15	8.5	0.5	0	54.5
2.5	31	B18	26	26	2.5	0.1	7.5	0.5	0	49.25
2.5	31	C14	26.25	30.5	3	0.075	8.5	0.5	0.5	50
2.5	31	D13	22	28.5	3.5	0.125	8	1	0	47.75
2.5	31	D17	24.75	31.5	3.5	0.075	12.5	0	0	50.7
2	31	A15	23	28	3	0.05	9.5	0.5	0.5	45.5
2	31	B14	24	26.5	3	0.075	6.5	1.5	0.5	50.25
2	31	B17	24.5	26	5	0.125	6.5	1.5	0.5	52.5
2	31	C13	23.25	31	3	0.1	10.5	0	0	50.75
2	31	C18	23.5	28.5	3	0.125	8.5	2	0.5	50.05
2	31	D15	25.5	32.5	6.5	0.075	6.5	1.5	0.5	48
0	38	A16	25.75	30	0	0	4	2	1.5	48.45
0	38	B13	25.5	37	0	0	3	1.5	1.5	49.9
0	38	B15	27.75	34	0	0	2	2	3.5	51
0	38	C16	28	37.5	0	0	3.5	1.5	2	50.6
0	38	D14	27.25	34.5	0	0	3	1.5	2	48.6
0	38	D18	24.25	29.5	0	0	4.5	0	1.5	49.75
3	38	A13	24.5	34.5	4	0.1	8.5	1	0.5	50
3	38	A18	21.75	26	4.5	0.2	6.5	0.5	0.5	49.85
3	38	B16	28.25	32.5	4.5	0.125	8.5	0	0	50.55
3	38	C15	27	35	3	0.075	6.5	1.5	0.5	48.75
3	38	C17	26	33	3.5	0.15	7.5	0.5	0.5	50.65
3	38	D16	22.5	27	5.5	0.15	8.5	0	0	48
2.5	38	A14	26	35.5	4	0.1	8	1.5	1.5	49.35
2.5	38	A17	22.5	31	6	0.15	9.5	1	0.5	49.05
2.5	38	B18	28	30	2.5	0.1	6	2	1	49.6
2.5	38	C14	28.5	35	3	0.075	7	1.5	1	49.35
2.5	38	D13	24	34.5	3.5	0.125	7.5	0.5	0.5	48.25
2.5	38	D17	26	34	3.5	0.075	9.5	0	0	50.5
2	38	A15	24	31	3	0.05	4	2.5	0.5	49.5
2	38	B14	25.5	30	3	0.075	8	1	1.5	49.6
2	38	B17	26.5	30	5	0.125	5.5	1.5	1.5	51
2	38	C13	24.5	33.5	3	0.1	8.5	0.5	0	48.95
2	38	C18	24	33	3	0.125	7	1	0.5	50.5
2	38	D15	27.5	35.5	6.5	0.075	4.5	0.5	1.5	48.5
0	52	A16	29.5	38.5	0	0	4.5	2	5	46.75
0	52	B13	27.5	40.5	0	0	1.5	2	2.5	49.15
0	52	B15	30.25	37.5	0	0	0.5	1	6.5	50.55
0	52	C16	29.75	42	0	0	5	3	4.5	48.5
0	52	D14	29.5	40	0	0	6	2.5	3	48.5
0	52	D18	26.5	34.5	0	0	4.5	2	3.5	48.05
3	52	A13	28.25	38.5	4	0.1	11	1.5	1	48.25
3	52	A18	24.5	30.5	4.5	0.2	9	1	1	50.35
3	52	B16	31	37.5	4.5	0.125	6.5	2.5	0	51.85
3	52	C15	29	39	3	0.075	4.5	2	2.5	47.15
3	52	C17	29.5	39	3.5	0.15	8.5	1	1	49
3	52	D16	24.5	30.5	5.5	0.15	10	0.5	0	47.75
2.5	52	A14	29	40	4	0.1	6	2.5	3	46.5
2.5	52	A17	24.25	34.5	6	0.15	8.5	2	1	54.65
2.5	52	B18	31	36	2.5	0.1	8	1.5	3	47.8
2.5	52	C14	31	39.5	3	0.075	7.5	2	2.5	50.6
2.5	52	D13	26	38.5	3.5	0.125	8	2	1	47.4
2.5	52	D17	27	38.5	3.5	0.075	8.5	3	1	50.75
2	52	A15	26.75	34	3	0.05	2.5	3	2.5	45
2	52	B14	28	34	3	0.075	6.5	3	2	49.95
2	52	B17	29.5	34.5	5	0.125	7	1.5	3	53.35
2	52	C13	26.75	39	3	0.1	9	2	0.5	50.4
2	52	C18	27	37	3	0.125	7	1	2	50.25
2	52	D15	29.25	40	6.5	0.075	3.5	2	3.5	48.3

## Sheet: Phytotoxicity Plant weight
TRT	Plant ID	Roots weight	Plant weight	Total weight
0	A16	52	50.8	102.8
0	B13	48	50.8	98.8
0	B15	51.1	46.7	97.8
0	C16	46.35	47.55	93.9
0	D14	48.7	45.4	94.1
0	D18	49.65	42.05	91.7
3	A13	61.7	61	122.7
3	A18	51.5	45	96.5
3	B16	62.5	65	127.5
3	C15	51.1	51.45	102.55
3	C17	58.95	48.45	107.4
3	D16	51.4	46.95	98.35
2.5	A14	59.85	46.2	106.05
2.5	A17	60.7	50.7	111.4
2.5	B18	59.1	54.85	113.95
2.5	C14	56.8	51.3	108.1
2.5	D13	61.3	48	109.3
2.5	D17	56.1	47.85	103.95
2	A15	49.25	42.45	91.7
2	B14	54.85	49.65	104.5
2	B17	61	53.4	114.4
2	C13	63.85	43.35	107.2
2	C18	54.05	48.1	102.15
2	D15	46.15	47.2	93.35
